# Supplementary material for: Depression in South Korean Adolescents Captured by Text and Opinion Mining of Social Big Data
Source: Int J Environ Res Public Health. 2023 Aug 28;20(17):6665. doi: 10.3390/ijerph20176665 (PMC10487740; doi:10.3390/ijerph20176665)
Supplement: Supplementary file 1 [file ijerph-20-06665-s001.zip]

Archive with 1 entries (1 files):
- ijerph-2535752-supplementary materials.pdf
